# Supplementary material for: Effectiveness of Immune Checkpoint Inhibitor with Anti-PD-1 Monotherapy or in Combination with Ipilimumab in Younger versus Older Adults with Advanced Melanoma
Source: Curr Oncol. 2023 Sep 30;30(10):8936–47. doi: 10.3390/curroncol30100646 (PMC10605250; doi:10.3390/curroncol30100646)
Supplement: Supplementary file 1 [file curroncol-30-00646-s001.zip]

Archive with 1 entries (1 files):
- curroncol-2597513-supplementary.pdf
